# Supplementary material for: Genome mining of Mycobacterium tuberculosis: targeting SufD as a novel drug candidate through in silico characterization and inhibitor screening
Source: Front Microbiol. 2024 Apr 15;15:1369645. doi: 10.3389/fmicb.2024.1369645 (PMC11057465; doi:10.3389/fmicb.2024.1369645)
Supplement: Supplementary file 2 [file Table_1.xlsx]

## Sheet: Sheet1
	DEG S.No	DEG Ac.No.	Gene Name	Function	homologous/ non homologous	Query cover	percent identity	Accession
1	7	DEG10100007	Rv0060	hypothetical protein	NO similarity					macro domain-containing protein [Mycobacterium tuberculosis]
2	10	DEG10100010	Rv0102	PROBABLE CONSERVED INTEGRAL MEMBRANE PROTEIN	NO similarity					cytochrome c oxidase assembly protein [Mycobacterium tuberculosis]
3	13	DEG10100013	Rv0127	hypothetical protein	NO similarity					maltokinase [Mycobacterium tuberculosis]
4	15	DEG10100015	Rv0205	PROBABLE CONSERVED TRANSMEMBRANE PROTEIN	NO similarity					AI-2E family transporter [Mycobacterium tuberculosis]
5	17	DEG10100017	Rv0224c	POSSIBLE METHYLTRANSFERASE (METHYLASE)	HOMOLOGOUS
6	18	DEG10100018	Rv0226c	PROBABLE CONSERVED TRANSMEMBRANE PROTEIN	NO similarity					hypothetical protein [Mycobacterium tuberculosis]
7	19	DEG10100019	Rv0227c	PROBABLE CONSERVED MEMBRANE PROTEIN	NO similarity					Conserved membrane protein of uncharacterised function [Mycobacterium tuberculosis]
8	20	DEG10100020	Rv0228	PROBABLE INTEGRAL MEMBRANE ACYLTRANSFERASE	NO similarity					Putative integral membrane acyl transferase [Mycobacterium tuberculosis]
9	21	DEG10100021	Rv0236c	PROBABLE CONSERVED TRANSMEMBRANE PROTEIN	NO similarity					DUF3367 domain-containing protein [Mycobacterium tuberculosis]
10	22	DEG10100022	Rv0282	hypothetical protein	NO similarity					putative ESX-3 secretion system protein [Mycobacterium tuberculosis]
11	23	DEG10100023	Rv0283	POSSIBLE CONSERVED MEMBRANE PROTEIN	NO similarity					MULTISPECIES: type VII secretion system ESX-3 subunit EccB3 [Mycobacterium tuberculosis complex]
12	24	DEG10100024	Rv0284	POSSIBLE CONSERVED MEMBRANE PROTEIN	NO similarity					type VII secretion system ESX-3 FtsK/SpoIIIE family ATPase EccC3 [Mycobacterium tuberculosis]
13	27	DEG10100027	Rv0289	hypothetical protein	NO similarity					Crystal structure of EspG3 from the ESX-3 type VII secretion system of M. tuberculosis [Mycobacterium tuberculosis str. Erdman = ATCC 35801]
14	28	DEG10100028	Rv0290	PROBABLE CONSERVED TRANSMEMBRANE PROTEIN	NO similarity					secretion protein EccD [Mycobacterium tuberculosis]
15	30	DEG10100030	Rv0292	PROBABLE CONSERVED TRANSMEMBRANE PROTEIN	NO similarity					membrane-anchored mycosin mycP3 [Mycobacterium tuberculosis]
16	31	DEG10100031	Rv0311	hypothetical protein	NO similarity					hypothetical protein [Mycobacterium tuberculosis]
17	32	DEG10100032	Rv0312	CONSERVED HYPOTHETICAL PROLINE AND THREONINE RICH PROTEIN	NO similarity					Hsp70 family protein [Mycobacterium tuberculosis]
18	36	DEG10100036	Rv0338c	PROBABLE IRON-SULFUR-BINDING REDUCTASE	NO similarity					4Fe-4S dicluster domain-containing protein [Mycobacterium tuberculosis]
19	42	DEG10100042	Rv0372c	hypothetical protein	NO similarity					MULTISPECIES: XdhC family protein [Mycobacterium tuberculosis complex]
20	43	DEG10100043	Rv0383c	POSSIBLE CONSERVED SECRETED PROTEIN	NO similarity					MULTISPECIES: hypothetical protein [Mycobacterium tuberculosis complex]
21	50	DEG10100050	Rv0412c	POSSIBLE CONSERVED MEMBRANE PROTEIN	NO similarity					protein kinase G-activating protein GlnX [Mycobacterium tuberculosis]
22	58	DEG10100058	Rv0430	hypothetical protein	NO similarity					MULTISPECIES: DUF3263 domain-containing protein [Mycobacterium tuberculosis complex]
23	62	DEG10100062	Rv0479c	PROBABLE CONSERVED MEMBRANE PROTEIN	NO similarity					MULTISPECIES: DUF2993 domain-containing protein [Mycobacterium tuberculosis complex]
24	68	DEG10100068	Rv0525	hypothetical protein	NO similarity					MULTISPECIES: histidine phosphatase family protein [Mycobacterium tuberculosis complex]
25	69	DEG10100069	Rv0526	POSSIBLE THIOREDOXIN PROTEIN (THIOL-DISULFIDE INTERCHANGE PROTEIN)	NO similarity					thioredoxin protein [Mycobacterium tuberculosis variant bovis BCG str. Korea 1168P]
26	71	DEG10100071	Rv0528	PROBABLE CONSERVED TRANSMEMBRANE PROTEIN	NO similarity					ResB-family protein [Mycobacterium tuberculosis CCDC5180]
27	73	DEG10100073	Rv0540	hypothetical protein	NO similarity					MULTISPECIES: DUF2064 domain-containing protein [Mycobacterium tuberculosis complex]
28	74	DEG10100074	Rv0541c	PROBABLE CONSERVED INTEGRAL MEMBRANE PROTEIN	NO similarity					hypothetical protein [Mycobacterium tuberculosis]
29	78	DEG10100078	Rv0556	PROBABLE CONSERVED TRANSMEMBRANE PROTEIN	NO similarity					DUF3592 domain-containing protein [Mycobacterium tuberculosis]
30	83	DEG10100083	Rv0607	hypothetical protein	NO similarity					hypothetical protein [Mycobacterium tuberculosis]
31	84	DEG10100084	Rv0627	hypothetical protein	NO similarity					MULTISPECIES: type II toxin-antitoxin system VapC family toxin [Mycobacterium tuberculosis complex]
32	85	DEG10100085	Rv0628c	hypothetical protein	NO similarity					MULTISPECIES: FIST C-terminal domain-containing protein [Mycobacterium tuberculosis complex]
33	86	DEG10100086	Rv0635	hypothetical protein	NO similarity					MULTISPECIES: (3R)-hydroxyacyl-ACP dehydratase subunit HadA [Mycobacterium tuberculosis complex]
34	87	DEG10100087	Rv0636	hypothetical protein	HOMOLOGOUS
35	92	DEG10100092	Rv0666	POSSIBLE MEMBRANE PROTEIN	NO similarity					MULTISPECIES: hypothetical protein [Mycobacterium tuberculosis complex]
36	95	DEG10100095	Rv0674	hypothetical protein	NO similarity					MULTISPECIES: hypothetical protein [Mycobacterium tuberculosis complex]
37	101	DEG10100101	Rv0697	PROBABLE DEHYDROGENASE	HOMOLOGOUS
38	122	DEG10100122	Rv0736	PROBABLE CONSERVED MEMBRANE PROTEIN	NO similarity					MULTISPECIES: anti-sigma-L factor RslA [Mycobacterium tuberculosis complex]
39	123	DEG10100123	Rv0744c	POSSIBLE TRANSCRIPTIONAL REGULATORY PROTEIN	NO similarity					MULTISPECIES: helix-turn-helix domain-containing protein [Mycobacterium tuberculosis complex]
40	132	DEG10100132	Rv0811c	hypothetical protein	NO similarity					MULTISPECIES: folate-binding protein YgfZ [Mycobacterium tuberculosis complex]
41	133	DEG10100133	Rv0817c	PROBABLE CONSERVED EXPORTED PROTEIN	NO similarity					MULTISPECIES: mannan chain length control protein LmeA [Mycobacterium tuberculosis complex]
42	135	DEG10100135	Rv0875c	POSSIBLE CONSERVED EXPORTED PROTEIN	NO similarity					MULTISPECIES: DUF2771 domain-containing protein [Mycobacterium tuberculosis complex]
43	136	DEG10100136	Rv0883c	hypothetical protein	NO similarity					MULTISPECIES: DUF3071 domain-containing protein [Mycobacterium tuberculosis complex]
44	138	DEG10100138	Rv0894	POSSIBLE TRANSCRIPTIONAL REGULATORY PROTEIN (POSSIBLY LUXR-FAMILY)	NO similarity					MULTISPECIES: hypothetical protein [Mycobacterium tuberculosis complex]
45	139	DEG10100139	Rv0900	POSSIBLE MEMBRANE PROTEIN	NO similarity					MULTISPECIES: hypothetical protein [Mycobacterium tuberculosis complex]
46	144	DEG10100144	Rv0955	PROBABLE CONSERVED INTEGRAL MEMBRANE PROTEIN	NO similarity					MULTISPECIES: hypothetical protein [Mycobacterium tuberculosis complex]
47	149	DEG10100149	Rv1002c	hypothetical protein	NO similarity					Putative enzyme [Mycobacterium tuberculosis]
48	157	DEG10100157	Rv1024	POSSIBLE CONSERVED MEMBRANE PROTEIN	NO similarity					MULTISPECIES: septum formation initiator family protein [Mycobacterium tuberculosis complex]
49	158	DEG10100158	Rv1025	hypothetical protein	NO similarity					DUF501 domain-containing protein [Mycobacterium tuberculosis]
50	159	DEG10100159	Rv1026	hypothetical protein	NO similarity	0.97	0.422	3CER_A		MULTISPECIES: exopolyphosphatase Ppx2 [Mycobacterium tuberculosis complex]
51	165	DEG10100165	Rv1126c	hypothetical protein	NO similarity	0.2	0.383	6TS2_A		MULTISPECIES: hypothetical protein [Mycobacterium tuberculosis complex]
52	166	DEG10100166	Rv1128c	hypothetical protein	NO similarity	No Significant	No Significant	No Significant		HNH endonuclease [Mycobacterium tuberculosis]
53	172	DEG10100172	Rv1186c	hypothetical protein	NO similarity	No Significant	No Significant	No Significant		PucR family transcriptional regulator [Mycobacterium tuberculosis]
54	174	DEG10100174	Rv1188	PROBABLE PROLINE DEHYDROGENASE	NO similarity	0.86	0.3972	4H6Q_A		pyrroline-5-carboxylate dehydrogenase rocA [Mycobacterium tuberculosis]
55	176	DEG10100176	Rv1194c	hypothetical protein	NO similarity	No Significant	No Significant	No Significant		MULTISPECIES: PucR family transcriptional regulator [Mycobacterium tuberculosis complex]
56	177	DEG10100177	Rv1201c	PROBABLE TRANSFERASE	NO similarity	1	0.9968	3FSX_A		MULTISPECIES: 2,3,4,5-tetrahydropyridine-2,6-dicarboxylate N-succinyltransferase [Mycobacterium tuberculosis complex]
57	179	DEG10100179	Rv1208	hypothetical protein	NO similarity	1	1	3E25_A		Crystal structure of M. tuberculosis glucosyl-3-phosphoglycerate synthase [Mycobacterium tuberculosis]
58	180	DEG10100180	Rv1215c	hypothetical protein	NO similarity	0.92	0.3489	3IB3_A		CocE/NonD family hydrolase [Mycobacterium tuberculosis]
59	183	DEG10100183	Rv1232c	hypothetical protein	NO similarity	0.5	0.3004	2YVY_A		magnesium transporter [Mycobacterium tuberculosis]
60	185	DEG10100185	Rv1254	PROBABLE ACYLTRANSFERASE	NO similarity	No Significant	No Significant	No Significant		MULTISPECIES: acyltransferase [Mycobacterium tuberculosis complex]
61	187	DEG10100187	Rv1278	hypothetical protein	NO similarity	No Significant	No Significant	No Significant		MULTISPECIES: AAA family ATPase [Mycobacterium tuberculosis complex]
62	188	DEG10100188	Rv1284	hypothetical protein	NO similarity	0.99	1	1YLK_A		MULTISPECIES: beta-carbonic anhydrase CanA [Mycobacterium tuberculosis complex]
63	200	DEG10100200	Rv1301	hypothetical protein	NO similarity	0.87	0.377	6F89_A		glycosyl transferase%2C group 4 family protein [Mycobacterium tuberculosis]
64	201	DEG10100201	Rv1303	hypothetical protein	NO similarity	No Significant	No Significant	No Significant		MULTISPECIES: ATP synthase subunit I [Mycobacterium tuberculosis complex]
65	212	DEG10100212	Rv1339	hypothetical protein	NO similarity	0.88	0.2702	6KNS_A		MBL fold metallo-hydrolase [Mycobacterium tuberculosis]
66	214	DEG10100214	Rv1347c	hypothetical protein	NO similarity	1	1	1YK3_A		MULTISPECIES: lysine N-acyltransferase MbtK [Mycobacterium tuberculosis complex]
67	215	DEG10100215	Rv1348	PROBABLE DRUGS-TRANSPORT TRANSMEMBRANE ATP-BINDING PROTEIN ABC TRANSPORTER	HOMOLOGOUS	0.98	0.6973	6TEJ_A
68	216	DEG10100216	Rv1349	PROBABLE DRUGS-TRANSPORT TRANSMEMBRANE ATP-BINDING PROTEIN ABC TRANSPORTER	HOMOLOGOUS	0.99	0.6892	6TEJ_B
69	220	DEG10100220	Rv1382	PROBABLE EXPORT OR MEMBRANE PROTEIN	NO similarity	No Significant	No Significant	No Significant		MULTISPECIES: hypothetical protein [Mycobacterium tuberculosis complex]
70	238	DEG10100238	Rv1456c	PROBABLE UNIDENTIFIED ANTIBIOTIC-TRANSPORT INTEGRAL MEMBRANE ABC TRANSPORTER	NO similarity	No Significant	No Significant	No Significant		MULTISPECIES: heme A synthase [Mycobacterium tuberculosis complex]
71	239	DEG10100239	Rv1457c	PROBABLE UNIDENTIFIED ANTIBIOTIC-TRANSPORT INTEGRAL MEMBRANE ABC TRANSPORTER	NO similarity	No Significant	No Significant	No Significant		MULTISPECIES: ABC transporter permease [Mycobacterium tuberculosis complex]
72	240	DEG10100240	Rv1459c	POSSIBLE CONSERVED INTEGRAL MEMBRANE PROTEIN	NO similarity	No Significant	No Significant	No Significant		alpha 1,6 mannopyranosyltransferase [Mycobacterium tuberculosis]
73	241	DEG10100241	Rv1461	hypothetical protein	NO similarity	0.54	0.4031	5AWF_A		MULTISPECIES: intein-containing Fe-S cluster assembly protein SufB [Mycobacterium tuberculosis complex]
74	242	DEG10100242	Rv1462	hypothetical protein	NO similarity	0.75	0.2484	2ZU0_A		Fe-S cluster assembly protein SufD [Mycobacterium tuberculosis]
75	243	DEG10100243	Rv1463	PROBABLE CONSERVED ATP-BINDING PROTEIN ABC TRANSPORTER	HOMOLOGOUS	0.92	0.5506	2D2E_A
76	245	DEG10100245	Rv1465	POSSIBLE NITROGEN FIXATION RELATED PROTEIN	NO similarity	0.95	0.3831	1SU0_B		MULTISPECIES: SUF system NifU family Fe-S cluster assembly protein [Mycobacterium tuberculosis complex]
77	246	DEG10100246	Rv1466	hypothetical protein	NO similarity	1	1	5IRD_A		unnamed protein product
78	248	DEG10100248	Rv1476	POSSIBLE MEMBRANE PROTEIN	NO similarity	No Significant	No Significant	No Significant		MULTISPECIES: hypothetical protein [Mycobacterium tuberculosis complex]
79	249	DEG10100249	Rv1477	HYPOTHETICAL INVASION PROTEIN	NO similarity	1	0.9979	4Q4T_A		MULTISPECIES: NlpC/P60 family peptidoglycan endopeptidase RipA [Mycobacterium tuberculosis complex]
80	251	DEG10100251	Rv1480	hypothetical protein	NO similarity					MULTISPECIES: DUF58 domain-containing protein [Mycobacterium tuberculosis complex]
81	253	DEG10100253	Rv1490	PROBABLE MEMBRANE PROTEIN	NO similarity					membrane protein [Mycobacterium tuberculosis]
82	266	DEG10100266	Rv1610	POSSIBLE CONSERVED MEMBRANE PROTEIN	NO similarity					MULTISPECIES: TIGR02234 family membrane protein [Mycobacterium tuberculosis complex]
83	273	DEG10100273	Rv1626	Probable two-component system transcriptional regulator	NO similarity					response regulator [Mycobacterium tuberculosis CDC1551]
84	290	DEG10100290	Rv1683	acyl-CoA synthetase	HOMOLOGOUS
85	293	DEG10100293	Rv1697	hypothetical protein	NO similarity					MULTISPECIES: hypothetical protein [Mycobacterium tuberculosis complex]
86	296	DEG10100296	Rv1708	PUTATIVE INITIATION INHIBITOR PROTEIN	NO similarity					ParA family protein [Mycobacterium tuberculosis]
87	297	DEG10100297	Rv1711	hypothetical protein	NO similarity					MULTISPECIES: rRNA pseudouridine synthase [Mycobacterium tuberculosis complex]
88	300	DEG10100300	Rv1714	Probable oxidoreductase	HOMOLOGOUS
89	302	DEG10100302	Rv1730c	POSSIBLE PENICILLIN-BINDING PROTEIN	HOMOLOGOUS
90	303	DEG10100303	Rv1738	hypothetical protein	NO similarity					conserved hypothetical protein [Mycobacterium tuberculosis 02_1987]
91	305	DEG10100305	Rv1828	hypothetical protein	NO similarity					MULTISPECIES: MerR family transcriptional regulator [Mycobacterium tuberculosis complex]
92	309	DEG10100309	Rv2013	POSSIBLE TRANSPOSASE	NO similarity					putative transposase [Mycobacterium tuberculosis H37Ra]
93	310	DEG10100310	Rv2026c	hypothetical protein	NO similarity					MULTISPECIES: universal stress protein [Mycobacterium tuberculosis complex]
94	311	DEG10100311	Rv2041c	Probable sugar-binding lipoprotein	NO similarity					MULTISPECIES: sugar ABC transporter substrate-binding protein [Mycobacterium tuberculosis complex]
95	312	DEG10100312	Rv2050	hypothetical protein	NO similarity					MULTISPECIES: RNA polymerase-binding protein RbpA [Mycobacterium tuberculosis complex]
96	316	DEG10100316	Rv2111c	hypothetical protein	NO similarity					conserved hypothetical protein [Mycobacterium tuberculosis KZN 1435]
97	331	DEG10100331	Rv2164c	PROBABLE CONSERVED PROLINE RICH MEMBRANE PROTEIN	NO similarity					MULTISPECIES: hypothetical protein [Mycobacterium tuberculosis complex]
98	333	DEG10100333	Rv2166c	hypothetical protein	NO similarity					MULTISPECIES: division/cell wall cluster transcriptional repressor MraZ [Mycobacterium tuberculosis complex]
99	334	DEG10100334	Rv2174	Possible conserved integral membrane protein	NO similarity	No Significant	No Significant	No Significant		alpha-(1->6)-mannopyranosyltransferase A [Mycobacterium tuberculosis]
100	336	DEG10100336	Rv2179c	hypothetical protein	NO similarity	1	1	6S0M_A		MULTISPECIES: polyadenylate-specific 3'-exoribonuclease AS [Mycobacterium tuberculosis complex]
101	337	DEG10100337	Rv2182c	1-acylglycerol-3-phosphate O-acyltransferase	HOMOLOGOUS	0.7	0.3352	5KYM_A
102	351	DEG10100351	Rv2219	PROBABLE CONSERVED TRANSMEMBRANE PROTEIN	NO similarity	No Significant	No Significant	No Significant		MULTISPECIES: DUF4191 domain-containing protein [Mycobacterium tuberculosis complex]
103	355	DEG10100355	Rv2229c	hypothetical protein	NO similarity	0.98	0.6058	5Y05_A		MULTISPECIES: zinc ribbon domain-containing protein [Mycobacterium tuberculosis complex]
104	357	DEG10100357	Rv2235	PROBABLE CONSERVED TRANSMEMBRANE PROTEIN	NO similarity	No Significant	No Significant	No Significant		SURF1 family protein [Mycobacterium tuberculosis]
105	358	DEG10100358	Rv2242	hypothetical protein	NO similarity	0.58	0.3133	3ONQ_A		MULTISPECIES: PucR family transcriptional regulator [Mycobacterium tuberculosis complex]
106	363	DEG10100363	Rv2251	POSSIBLE FLAVOPROTEIN	HOMOLOGOUS	0.89	0.3303	2UUU_A
107	364	DEG10100364	Rv2260	hypothetical protein	HOMOLOGOUS	0.84	0.3438	2ZWR_A
108	366	DEG10100366	Rv2283	hypothetical protein	NO similarity	No Significant	No Significant	No Significant		MULTISPECIES: hypothetical protein [Mycobacterium tuberculosis complex]
109	367	DEG10100367	Rv2319c	hypothetical protein	NO similarity	No Significant	No Significant	No Significant		amino acid ABC transporter [Mycobacterium tuberculosis]
110	368	DEG10100368	Rv2325c	hypothetical protein	NO similarity	0.83	0.2353	4HUQ_T		ABC transporter ATP-binding protein [Mycobacterium tuberculosis]
111	372	DEG10100372	Rv2361c	LONG (C50) CHAIN Z-ISOPRENYL DIPHOSPHATE SYNTHASE (Z-DECAPRENYL DIPHOSPHATE SYNTHASE)	HOMOLOGOUS	1	1	6IME_A
112	374	DEG10100374	Rv2365c	hypothetical protein	NO similarity	No Significant	No Significant	No Significant		MULTISPECIES: hypothetical protein [Mycobacterium tuberculosis complex]
113	386	DEG10100386	Rv2418c	hypothetical protein	NO similarity	No Significant	No Significant	No Significant		hypothetical protein TMAG_02977 [Mycobacterium tuberculosis SUMu001]
114	388	DEG10100388	Rv2437	hypothetical protein	NO similarity	No Significant	No Significant	No Significant		MULTISPECIES: isoprenylcysteine carboxylmethyltransferase family protein [Mycobacterium tuberculosis complex]
115	399	DEG10100399	Rv2477c	putative ABC transporter ATP-binding protein	HOMOLOGOUS
116	401	DEG10100401	Rv2507	POSSIBLE CONSERVED PROLINE RICH MEMBRANE PROTEIN	NO similarity					conserved hypothetical protein [Mycobacterium tuberculosis CDC1551]
117	402	DEG10100402	Rv2510c	hypothetical protein	NO similarity					MULTISPECIES: DUF853 domain-containing protein [Mycobacterium tuberculosis complex]
118	404	DEG10100404	Rv2515c	hypothetical protein	NO similarity					MULTISPECIES: ImmA/IrrE family metallo-endopeptidase [Mycobacterium tuberculosis complex]
119	405	DEG10100405	Rv2516c	hypothetical protein	NO similarity					hypothetical protein TMCG_01759 [Mycobacterium tuberculosis SUMu003]
120	414	DEG10100414	Rv2554c	Holliday junction resolvase-like protein	NO similarity					MULTISPECIES: Holliday junction resolvase RuvX [Mycobacterium tuberculosis complex]
121	418	DEG10100418	Rv2611c	lipid A biosynthesis lauroyl acyltransferase	NO similarity					phosphatidylinositol mannoside acyltransferase [Mycobacterium tuberculosis]
122	420	DEG10100420	Rv2613c	hypothetical protein	HOMOLOGOUS
123	423	DEG10100423	Rv2673	POSSIBLE CONSERVED INTEGRAL MEMBRANE PROTEIN	NO similarity					MULTISPECIES: arabinofuranan 3-O-arabinosyltransferase [Mycobacterium tuberculosis complex]
124	426	DEG10100426	Rv2698	PROBABLE CONSERVED ALANINE RICH TRANSMEMBRANE PROTEIN	NO similarity					MULTISPECIES: DUF3093 domain-containing protein [Mycobacterium tuberculosis complex]
125	427	DEG10100427	Rv2700	POSSIBLE CONSERVED SECRETED ALANINE RICH PROTEIN	NO similarity					MULTISPECIES: envelope integrity protein Cei [Mycobacterium tuberculosis complex]
126	433	DEG10100433	Rv2739c	POSSIBLE ALANINE RICH TRANSFERASE	NO similarity					conserved hypothetical protein [Mycobacterium tuberculosis CDC1551]
127	435	DEG10100435	Rv2747	N-acetylglutamate synthase	NO similarity					MULTISPECIES: amino-acid N-acetyltransferase [Mycobacterium tuberculosis complex]
128	440	DEG10100440	Rv2812	PROBABLE TRANSPOSASE	NO similarity					DDE-type integrase/transposase/recombinase [Mycobacterium tuberculosis]
129	441	DEG10100441	Rv2813	hypothetical protein	NO similarity					ExeA family protein [Mycobacterium tuberculosis]
130	442	DEG10100442	Rv2817c	hypothetical protein	NO similarity					conserved hypothetical protein [Mycobacterium tuberculosis KZN 1435]
131	443	DEG10100443	Rv2827c	hypothetical protein	NO similarity					Putative uncharacterized protein [Mycobacterium tuberculosis variant bovis]
132	444	DEG10100444	Rv2828c	hypothetical protein	NO similarity					DUF1802 family protein [Mycobacterium tuberculosis]
133	445	DEG10100445	Rv2830c	hypothetical protein	NO similarity					antitoxin VapB22 [Mycobacterium tuberculosis]
134	448	DEG10100448	Rv2837c	hypothetical protein	NO similarity					bifunctional oligoribonuclease/PAP phosphatase NrnA [Mycobacterium tuberculosis]
135	455	DEG10100455	Rv2869c	PROBABLE CONSERVED TRANSMEMBRANE PROTEIN	NO similarity					zinc metalloprotease Rip [Mycobacterium tuberculosis]
136	461	DEG10100461	Rv2897c	hypothetical protein	NO similarity					MULTISPECIES: YifB family Mg chelatase-like AAA ATPase [Mycobacterium tuberculosis complex]
137	466	DEG10100466	Rv2908c	hypothetical protein	NO similarity					MULTISPECIES: RNA-binding protein [Mycobacterium tuberculosis complex]
138	469	DEG10100469	Rv2926c	hypothetical protein	NO similarity					DUF177 domain-containing protein [Mycobacterium tuberculosis]
139	470	DEG10100470	Rv2927c	hypothetical protein	NO similarity					MULTISPECIES: DivIVA domain-containing protein [Mycobacterium tuberculosis complex]
140	472	DEG10100472	Rv2968c	PROBABLE CONSERVED INTEGRAL MEMBRANE PROTEIN	NO similarity					MULTISPECIES: vitamin K epoxide reductase family protein [Mycobacterium tuberculosis complex]
141	473	DEG10100473	Rv2969c	POSSIBLE CONSERVED MEMBRANE OR SECRETED PROTEIN	NO similarity					mycothiol-dependent reductase [Mycobacterium tuberculosis]
142	474	DEG10100474	Rv2971	PROBABLE OXIDOREDUCTASE	HOMOLOGOUS
143	492	DEG10100492	Rv3030	hypothetical protein	HOMOLOGOUS
144	493	DEG10100493	Rv3031	hypothetical protein	NO similarity					MULTISPECIES: glycoside hydrolase family 57 protein [Mycobacterium tuberculosis complex]
145	494	DEG10100494	Rv3032	POSSIBLE TRANSFERASE	HOMOLOGOUS
146	504	DEG10100504	Rv3113	POSSIBLE PHOSPHATASE	NO similarity					HAD family hydrolase [Mycobacterium tuberculosis]
147	505	DEG10100505	Rv3131	hypothetical protein	NO similarity					RecName: Full=Putative NAD(P)H nitroreductase MT3217 [Mycobacterium tuberculosis CDC1551]
148	508	DEG10100508	Rv3137	PROBABLE MONOPHOSPHATASE	HOMOLOGOUS
149	511	DEG10100511	Rv3177	POSSIBLE PEROXIDASE (NON-HAEM PEROXIDASE)	HOMOLOGOUS
150	513	DEG10100513	Rv3201c	PROBABLE ATP-DEPENDENT DNA HELICASE	NO similarity					ATP-dependent DNA helicase [Mycobacterium tuberculosis SUMu001]
151	515	DEG10100515	Rv3243c	hypothetical protein	NO similarity					lipoprotein LpqB [Mycobacterium tuberculosis]
152	523	DEG10100523	Rv3267	CONSERVED HYPOTHETICAL PROTEIN (CPSA-RELATED PROTEIN)	NO similarity					MULTISPECIES: phosphotransferase Lcp1 [Mycobacterium tuberculosis complex]
153	524	DEG10100524	Rv3271c	PROBABLE CONSERVED INTEGRAL MEMBRANE PROTEIN	NO similarity					MULTISPECIES: cation transporter [Mycobacterium tuberculosis complex]
154	526	DEG10100526	Rv3281	hypothetical protein	NO similarity					acyl-CoA carboxylase subunit epsilon [Mycobacterium tuberculosis]
155	539	DEG10100539	Rv3422c	hypothetical protein	NO similarity					MULTISPECIES: tRNA (adenosine(37)-N6)-threonylcarbamoyltransferase complex ATPase subunit type 1 TsaE [Mycobacterium tuberculosis complex]
156	541	DEG10100541	Rv3427c	POSSIBLE TRANSPOSASE	NO similarity					transposase [Mycobacterium tuberculosis]
157	554	DEG10100554	Rv3559c	short chain dehydrogenase	HOMOLOGOUS
158	556	DEG10100556	Rv3579c	POSSIBLE TRNA/RRNA METHYLTRANSFERASE	HOMOLOGOUS
159	565	DEG10100565	Rv3604c	PROBABLE CONSERVED TRANSMEMBRANE PROTEIN RICH IN ALANINE AND ARGININE AND PROLINE	NO similarity					Conserved membrane protein of uncharacterised function%2C rich in alanine%2C arginine and proline [Mycobacterium tuberculosis]
160	570	DEG10100570	Rv3611	HYPOTHETICAL ARGININE AND PROLINE RICH PROTEIN	NO similarity					putative arginine and proline rich protein [Mycobacterium tuberculosis variant bovis BCG str. Mexico]
161	572	DEG10100572	Rv3627c	hypothetical protein	NO similarity					D-alanyl-D-alanine carboxypeptidase/D-alanyl-D-alanine-endopeptidase [Mycobacterium tuberculosis]
162	574	DEG10100574	Rv3635	PROBABLE CONSERVED TRANSMEMBRANE PROTEIN	NO similarity					MULTISPECIES: hypothetical protein [Mycobacterium tuberculosis complex]
163	577	DEG10100577	Rv3658c	PROBABLE CONSERVED TRANSMEMBRANE PROTEIN	NO similarity					MULTISPECIES: type II secretion system F family protein [Mycobacterium tuberculosis complex]
164	578	DEG10100578	Rv3660c	hypothetical protein	NO similarity					CpaE [Mycobacterium tuberculosis]
165	580	DEG10100580	Rv3669	PROBABLE CONSERVED TRANSMEMBRANE PROTEIN	NO similarity					MULTISPECIES: phage holin family protein [Mycobacterium tuberculosis complex]
166	581	DEG10100581	Rv3679	PROBABLE ANION TRANSPORTER ATPASE	NO similarity					MULTISPECIES: ArsA family ATPase [Mycobacterium tuberculosis complex]
167	585	DEG10100585	Rv3712	POSSIBLE LIGASE	NO similarity					Mur ligase family protein [Mycobacterium tuberculosis]
168	588	DEG10100588	Rv3722c	hypothetical protein	NO similarity					aspartate transaminase [Mycobacterium tuberculosis]
169	589	DEG10100589	Rv3752c	POSSIBLE CYTIDINE/DEOXYCYTIDYLATE DEAMINASE	HOMOLOGOUS
170	590	DEG10100590	Rv3778c	POSSIBLE AMINOTRANSFERASE	NO similarity					MULTISPECIES: cysteine desulfurase-like protein [Mycobacterium tuberculosis complex]
171	593	DEG10100593	Rv3790	PROBABLE OXIDOREDUCTASE	HOMOLOGOUS
172	594	DEG10100594	Rv3791	short chain dehydrogenase	NO similarity					MULTISPECIES: decaprenylphospho-beta-D-erythro-pentofuranosid-2-ulose 2-reductase [Mycobacterium tuberculosis complex]
173	595	DEG10100595	Rv3792	PROBABLE CONSERVED TRANSMEMBRANE PROTEIN	NO similarity					MULTISPECIES: galactan 5-O-arabinofuranosyltransferase [Mycobacterium tuberculosis complex]
174	601	DEG10100601	Rv3802c	PROBABLE CONSERVED MEMBRANE PROTEIN	HOMOLOGOUS
175	602	DEG10100602	Rv3805c	PROBABLE CONSERVED TRANSMEMBRANE PROTEIN	NO similarity					terminal beta-(1->2)-arabinofuranosyltransferase [Mycobacterium tuberculosis]
176	603	DEG10100603	Rv3806c	phosphoribose diphosphate:decaprenyl-phosphate phosphoribosyltransferase	NO similarity					decaprenyl-phosphate phosphoribosyltransferase [Mycobacterium tuberculosis]
177	613	DEG10100613	Rv3921c	putative inner membrane protein translocase component YidC	NO similarity					MULTISPECIES: membrane protein insertase YidC [Mycobacterium tuberculosis complex]

## Sheet: Sheet4
		List of essential hypothetical proteins of Mycobacterium tuberculosis that are nonhomologous to human.
	DEG ID		Gene Name	Function
	DEG10100007		Rv0060	Hypothetical protein
	DEG10100010		Rv0102	Probable conserved integral membrane protein
	DEG10100013		Rv0127	Hypothetical protein
	DEG10100015		Rv0205	Probable conserved transmembrane protein
	DEG10100018		Rv0226c	Probable conserved transmembrane protein
	DEG10100019		Rv0227c	Probable conserved membrane protein
	DEG10100020		Rv0228	Probable integral membrane acyltransferase
	DEG10100021		Rv0236c	Probable conserved transmembrane protein
	DEG10100022		Rv0282	Hypothetical protein
	DEG10100023		Rv0283	Possible conserved membrane protein
	DEG10100024		Rv0284	Possible conserved membrane protein
	DEG10100027		Rv0289	Hypothetical protein
	DEG10100028		Rv0290	Probable conserved transmembrane protein
	DEG10100030		Rv0292	Probable conserved transmembrane protein
	DEG10100031		Rv0311	Hypothetical protein
	DEG10100032		Rv0312	Conserved hypothetical proline and threonine rich protein
	DEG10100036		Rv0338c	Probable iron-sulfur-binding reductase
	DEG10100042		Rv0372c	Hypothetical protein
	DEG10100043		Rv0383c	Possible conserved secreted protein
	DEG10100050		Rv0412c	Possible conserved membrane protein
	DEG10100058		Rv0430	Hypothetical protein
	DEG10100062		Rv0479c	Probable conserved membrane protein
	DEG10100068		Rv0525	Hypothetical protein
	DEG10100069		Rv0526	Possible thioredoxin protein (thiol-disulfide interchange protein)
	DEG10100071		Rv0528	Probable conserved transmembrane protein
	DEG10100073		Rv0540	Hypothetical protein
	DEG10100074		Rv0541c	Probable conserved integral membrane protein
	DEG10100078		Rv0556	Probable conserved transmembrane protein
	DEG10100083		Rv0607	Hypothetical protein
	DEG10100084		Rv0627	Hypothetical protein
	DEG10100085		Rv0628c	Hypothetical protein
	DEG10100086		Rv0635	Hypothetical protein
	DEG10100092		Rv0666	Possible membrane protein
	DEG10100095		Rv0674	Hypothetical protein
	DEG10100122		Rv0736	Probable conserved membrane protein
	DEG10100123		Rv0744c	Possible transcriptional regulatory protein
	DEG10100132		Rv0811c	Hypothetical protein
	DEG10100133		Rv0817c	Probable conserved exported protein
	DEG10100135		Rv0875c	Possible conserved exported protein
	DEG10100136		Rv0883c	Hypothetical protein
	DEG10100138		Rv0894	Possible transcriptional regulatory protein (Possibly LuxR-family)
	DEG10100139		Rv0900	Possible membrane protein
	DEG10100144		Rv0955	Probable conserved integral membrane protein
	DEG10100149		Rv1002c	Hypothetical protein
	DEG10100157		Rv1024	Possible conserved membrane protein
	DEG10100158		Rv1025	Hypothetical protein
	DEG10100159		Rv1026	Hypothetical protein
	DEG10100165		Rv1126c	Hypothetical protein
	DEG10100166		Rv1128c	Hypothetical protein
	DEG10100172		Rv1186c	Hypothetical protein
	DEG10100174		Rv1188	Probable proline dehydrogenase
	DEG10100176		Rv1194c	Hypothetical protein
	DEG10100177		Rv1201c	Probable transferase
	DEG10100179		Rv1208	Hypothetical protein
	DEG10100180		Rv1215c	Hypothetical protein
	DEG10100183		Rv1232c	Hypothetical protein
	DEG10100185		Rv1254	Probable acyltransferase
	DEG10100187		Rv1278	Hypothetical protein
	DEG10100188		Rv1284	Hypothetical protein
	DEG10100200		Rv1301	Hypothetical protein
	DEG10100201		Rv1303	Hypothetical protein
	DEG10100212		Rv1339	Hypothetical protein
	DEG10100214		Rv1347c	Hypothetical protein
	DEG10100220		Rv1382	Probable export or membrane protein
	DEG10100238		Rv1456c	Probable unidentified antibiotic-transport integral membrane abc transporter
	DEG10100239		Rv1457c	Probable unidentified antibiotic-transport integral membrane abc transporter
	DEG10100240		Rv1459c	Possible conserved integral membrane protein
	DEG10100241		Rv1461	Hypothetical protein
	DEG10100242		Rv1462	Hypothetical protein
	DEG10100245		Rv1465	Possible nitrogen fixation related protein
	DEG10100246		Rv1466	Hypothetical protein
	DEG10100248		Rv1476	Possible membrane protein
	DEG10100249		Rv1477	Hypothetical invasion protein
	DEG10100251		Rv1480	Hypothetical protein
	DEG10100253		Rv1490	Probable membrane protein
	DEG10100266		Rv1610	Possible conserved membrane protein
	DEG10100273		Rv1626	Probable two-component system transcriptional regulator
	DEG10100293		Rv1697	Hypothetical protein
	DEG10100296		Rv1708	Putative initiation inhibitor protein
	DEG10100297		Rv1711	Hypothetical protein
	DEG10100303		Rv1738	Hypothetical protein
	DEG10100305		Rv1828	Hypothetical protein
	DEG10100309		Rv2013	Possible transposase
	DEG10100310		Rv2026c	Hypothetical protein
	DEG10100311		Rv2041c	Probable sugar-binding lipoprotein
	DEG10100312		Rv2050	Hypothetical protein
	DEG10100316		Rv2111c	Hypothetical protein
	DEG10100331		Rv2164c	Probable conserved proline rich membrane protein
	DEG10100333		Rv2166c	Hypothetical protein
	DEG10100334		Rv2174	Possible conserved integral membrane protein
	DEG10100336		Rv2179c	Hypothetical protein
	DEG10100351		Rv2219	Probable conserved transmembrane protein
	DEG10100355		Rv2229c	Hypothetical protein
	DEG10100357		Rv2235	Probable conserved transmembrane protein
	DEG10100358		Rv2242	Hypothetical protein
	DEG10100366		Rv2283	Hypothetical protein
	DEG10100367		Rv2319c	Hypothetical protein
	DEG10100368		Rv2325c	Hypothetical protein
	DEG10100374		Rv2365c	Hypothetical protein
	DEG10100386		Rv2418c	Hypothetical protein
	DEG10100388		Rv2437	Hypothetical protein
	DEG10100401		Rv2507	Possible conserved proline rich membrane protein
	DEG10100402		Rv2510c	Hypothetical protein
	DEG10100404		Rv2515c	Hypothetical protein
	DEG10100405		Rv2516c	Hypothetical protein
	DEG10100414		Rv2554c	Holliday junction resolvase-like protein
	DEG10100418		Rv2611c	Lipid A biosynthesis lauroyl acyltransferase
	DEG10100423		Rv2673	Possible conserved integral membrane protein
	DEG10100426		Rv2698	Probable conserved alanine rich transmembrane protein
	DEG10100427		Rv2700	Possible conserved secreted alanine rich protein
	DEG10100433		Rv2739c	Possible alanine rich transferase
	DEG10100435		Rv2747	N-acetylglutamate synthase
	DEG10100440		Rv2812	Probable transposase
	DEG10100441		Rv2813	Hypothetical protein
	DEG10100442		Rv2817c	Hypothetical protein
	DEG10100443		Rv2827c	Hypothetical protein
	DEG10100444		Rv2828c	Hypothetical protein
	DEG10100445		Rv2830c	Hypothetical protein
	DEG10100448		Rv2837c	Hypothetical protein
	DEG10100455		Rv2869c	Probable conserved transmembrane protein
	DEG10100461		Rv2897c	Hypothetical protein
	DEG10100466		Rv2908c	Hypothetical protein
	DEG10100469		Rv2926c	Hypothetical protein
	DEG10100470		Rv2927c	Hypothetical protein
	DEG10100472		Rv2968c	Probable conserved integral membrane protein
	DEG10100473		Rv2969c	Possible conserved membrane or secreted protein
	DEG10100493		Rv3031	Hypothetical protein
	DEG10100504		Rv3113	Possible phosphatase
	DEG10100505		Rv3131	Hypothetical protein
	DEG10100513		Rv3201c	Probable ATP-dependent DNA helicase
	DEG10100515		Rv3243c	Hypothetical protein
	DEG10100523		Rv3267	Conserved hypothetical protein (CPSA-related protein)
	DEG10100524		Rv3271c	Probable conserved integral membrane protein
	DEG10100526		Rv3281	Hypothetical protein
	DEG10100539		Rv3422c	Hypothetical protein
	DEG10100541		Rv3427c	Possible transposase
	DEG10100565		Rv3604c	Probable conserved transmembrane protein rich in alanine, arginine and proline
	DEG10100570		Rv3611	Hypothetical arginine and proline rich protein
	DEG10100572		Rv3627c	Hypothetical protein
	DEG10100574		Rv3635	Probable conserved transmembrane protein
	DEG10100577		Rv3658c	Probable conserved transmembrane protein
	DEG10100578		Rv3660c	Hypothetical protein
	DEG10100580		Rv3669	Probable conserved transmembrane protein
	DEG10100581		Rv3679	Probable anion transporter ATPase
	DEG10100585		Rv3712	Possible ligase
	DEG10100588		Rv3722c	Hypothetical protein
	DEG10100590		Rv3778c	Possible aminotransferase
	DEG10100594		Rv3791	Short chain dehydrogenase
	DEG10100595		Rv3792	Probable conserved transmembrane protein
	DEG10100602		Rv3805c	Probable conserved transmembrane protein
	DEG10100603		Rv3806c	Phosphoribose diphosphate: decaprenyl-phosphate phosphoribosyltransferase
	DEG10100613		Rv3921c	Putative inner membrane protein translocase component YidC
